# Supplementary material for: Identification and Characterization of the Glutathione S-Transferase Gene Family in Blueberry (Vaccinium corymbosum) and Their Potential Roles in Anthocyanin Intracellular Transportation
Source: Plants (Basel). 2024 May 10;13(10):1316. doi: 10.3390/plants13101316 (PMC11125127; doi:10.3390/plants13101316)
Supplement: Supplementary file 1 [file plants-13-01316-s001.zip › Table S2.xlsx]

## Sheet: Sheet1
Table S2. Fifteen conserved motifs of VcGST proteins
Motif	Length	AminoAcid Sequence
1	26	PVLIHNDKPICESLVIVQYIDEVWKD
2	15	LPSDPYDRAMARFWA
3	15	YFGGDTIGLADJALG
4	14	SPFSQRVRIALKEK
5	45	AIEEVADIKLLDEEKTPGLFGWAERFCENPAVKDVJPPTEKLVEF
6	15	SNKSPLLLKLNPVGK
7	50	MILDDWKRLYSNTKTNFREVAIKGFWDMYDPEGYSLWFCDYKYNDENTVS
8	50	GFLQRMDLARKYAFGKMLVIGSEPPFKVKGLWLFRGQEIPQFVMDECYDM
9	50	CNLLLGFTRIMTKSFTSEFPHVERYFWTMVNQPNFSKILGEVKQAEKVPP
10	50	EQWIDFASLEIDANISKWFFPRMGRGVYLPPAEEAAISALKRALGALNTH
11	50	WLEVEAHNFBPPASKLVLZLAFKPKFGMTTDEAVVEEKEAKLGKVLDIYE
12	41	ELYEWKKVDJSDEDQKERVNQMIEDQEPFEGEALLDAKCFK
13	50	DIAYAPFIERFQPFLLDVKKYDITAGRPKLAAWIEEMNKIEAYKQTKRDP
14	28	LFDSRPNVSAWWKDIFSRPAWKKVVAMQ
15	41	PFSSWFYGYETCGNFSMEEECPKLVAWARRCMEKESVSKSL
