# Supplementary material for: Identification and Characterization of the Glutathione S-Transferase Gene Family in Blueberry (Vaccinium corymbosum) and Their Potential Roles in Anthocyanin Intracellular Transportation
Source: Plants (Basel). 2024 May 10;13(10):1316. doi: 10.3390/plants13101316 (PMC11125127; doi:10.3390/plants13101316)
Supplement: Supplementary file 1 [file plants-13-01316-s001.zip › Table S3.xlsx]

## Sheet: Sheet1
Table S3.Interspecies collinearity analysis
The VcGST genes has collinear relationship with all five species	The VcGST genes had no collinear relationship with any of the five species
VcGSTF8	VcDHAR4
VcGSTT1	VcEF1G2
VcGSTF20	VcEF1G8
VcDHAR1	VcGSTL7
VcGSTU8	VcGSTL9
VcGSTU60	VcGSTL12
VcGSTU63	VcGSTM1
VcGSTU23	VcGSTM2
VcGSTU26	VcGSTM3
VcGSTU39	VcGSTU1
VcGSTU58	VcGSTU3
VcGSTU71	VcGSTU4
VcGSTU65	VcGSTU12
VcGSTF6	VcGSTU13
VcGSTF12	VcGSTU14
VcGSTF17	VcGSTU16
VcGST2N3	VcGSTU22
	VcGSTU31
	VcGSTU33
	VcGSTU35
	VcGSTU36
	VcGSTU44
	VcGSTU45
	VcGSTU47
	VcGSTU48
	VcGSTU50
	VcGSTU51
	VcGSTU53
	VcGSTU54
	VcGSTU55
	VcGSTU66
	VcGSTU67
	VcGSTU68
	VcGSTU69
	VcTCHQD1
	VcTCHQD2
	VcTCHQD3
	VcTCHQD4
