# Supplementary material for: Identification and Characterization of the Glutathione S-Transferase Gene Family in Blueberry (Vaccinium corymbosum) and Their Potential Roles in Anthocyanin Intracellular Transportation
Source: Plants (Basel). 2024 May 10;13(10):1316. doi: 10.3390/plants13101316 (PMC11125127; doi:10.3390/plants13101316)
Supplement: Supplementary file 1 [file plants-13-01316-s001.zip › Table S4.xlsx]

## Sheet: Sheet1
Table S4. Pearson correlation coefficients between relative expression changes of 12 genes and anthocyanin accumulation
Subfamily	Gene	Correlation coefficient between expression pattern and anthocyanin content
Phi	VcGSTF20	0.953
	VcGSTF22	0.969
	VcGSTF8	0.94867
Tau	VcGSTU33	0.9223
	VcGSTU49	0.9182
EF1BG	VcEF1G9	-0.8432
	VcEF1G13	-0.8844
GHR	VcGHR1	0.9172
	VcGHR5	0.9046
Metaxin	VcGSTM4	-0.8699
Lambda	VcGSTL12	-0.8335
DHAR	VcDHAR12	-0.8288
