# Supplementary material for: Identification and Characterization of the Glutathione S-Transferase Gene Family in Blueberry (Vaccinium corymbosum) and Their Potential Roles in Anthocyanin Intracellular Transportation
Source: Plants (Basel). 2024 May 10;13(10):1316. doi: 10.3390/plants13101316 (PMC11125127; doi:10.3390/plants13101316)
Supplement: Supplementary file 1 [file plants-13-01316-s001.zip › Table S5.xlsx]

## Sheet: Sheet1
Table S5.Gene primers used for real-time fluorescence quantification
VcGSTU33	Forward primer	GTGTGGTTGTCCACAGGTGA
	Reverse primer	AGGGCCACATCTACAAAGCC
VcGSTF8	Forward primer	TGGAGGAGAGAGCCCTTGTT
	Reverse primer	TCTTCGACAACCTCTGCTCG
VcGSTM4	Forward primer	TGGTGGATCTGACGATGCTG
	Reverse primer	TGCACCAAGAATGGCTTTCG
VcGSTF20	Forward primer	GAGGTCGAAGCCCACAACTT
	Reverse primer	GATTCACCGGCGAGGTAGTT
VcGSTF22	Forward primer	CTACGGCCCAAACCTACTCG
	Reverse primer	GCTGACCAAAGTCAAGTCGC
VcGHR5	Forward primer	CCTTATGAAGAGGCTGCGGA
	Reverse primer	TGAACCGCATACACCTCGTC
VcEF1BG13	Forward primer	TGTTTTCCTTCCTCCGGCTG
	Reverse primer	GAACTCGGCAGTGAAGCTCT
VcGHR1	Forward primer	AGCCATCCATCCATCAACCC
	Reverse primer	GGCTCTAGGCGTCGAATGAA
VcEF1G9	Forward primer	CCAAGAATGGGATGGGGTGT
	Reverse primer	CTTGGTCAAGATCCGAGCGA
VcDHAR12	Forward primer	CCGACCCTCTCGAAGTATGC
	Reverse primer	GGAACTTTGCCTTCCGGACT
VcGSTL12	Forward primer	GGGTCTCCAAAATGTCGGCT
	Reverse primer	CTGGTAGTGCTTGCGGAGAA
VcGSTU49	Forward primer	GACGGTAAAAAGACGCCGGA
	Reverse primer	TCCTTAGGTTCGGCACACAC
