# Supplementary material for: Identification and Characterization of the Glutathione S-Transferase Gene Family in Blueberry (Vaccinium corymbosum) and Their Potential Roles in Anthocyanin Intracellular Transportation
Source: Plants (Basel). 2024 May 10;13(10):1316. doi: 10.3390/plants13101316 (PMC11125127; doi:10.3390/plants13101316)
Supplement: Supplementary file 1 [file plants-13-01316-s001.zip › Table S6.xlsx]

## Sheet: Sheet1
Table S6. The 17 identified anthocyanin intracellular transport GST proteins used for the analysis of potential anthocyanin transport GST proteins in blueberries.
Species	Gene ID	GenBank Accession No.	Protein Sepuence	Reference
Camellia sinensis	CsGSTb	MK431868.1	MSDEVVLVSFWTSPFGLRVKIALEEKGIEYQYKEEDLFNKSSFLLDLNPVHKKVPVLIHNGKVICESLPILQYIDEVWKDKSPLLPSDPYRRAQARFWADFIDKKIYAACKKVWMSKGEDQEIAKRELIEIFKLLEGELGDKPYFGGDNFGLVDIALVPFYSRFYTLEKFGNFSIEAECPLLVAWAKRCIEKESVSKSLQNPEKLYEFVVKLNKMLGVE	Liu, Y., Jiang, H., Zhao, Y., Li, X., Dai, X., Zhuang, J., Zhu, M., Jiang, X., Wang, P., Gao, L., & Xia, T. (2019). Three Camellia sinensis glutathione S-transferases are involved in the storage of anthocyanins, flavonols, and proanthocyanidins. Planta, 250(4), 1163–1175. https://doi.org/10.1007/s00425-019-03206-2
Glycine max	GmGST26A	NM_001251510	MAATQEDVKLLGIVGSPFVCRVQIALKLKGVEYKFLEENLGNKSDLLLKYNPVHKKVPVFVHNEQPIAESLVIVEYIDETWKNNPILPSDPYQRALARFWSKFIDDKIVGAVSKSVFTVDEKEREKNVEETYEALQFLENELKDKKFFGGEEFGLVDIAAVFIAFWIPIFQEIAGLQLFTSEKFPILYKWSQEFLNHPFVHEVLPPRDPLFAYFKARYESLSASK	Alfenito, M. R., Souer, E., Goodman, C. D., Buell, R., Mol, J., Koes, R., & Walbot, V. (1998). Functional complementation of anthocyanin sequestration in the vacuole by widely divergent glutathione S-transferases. The Plant cell, 10(7), 1135–1149. https://doi.org/10.1105/tpc.10.7.1135
Zea mays	Bronze2	X81971.1	MTAGTMRVLGGEVSPFTARARLALDLRGVAYELLDEPLGPKKSDRLLAANPVYGKIPVLLLPDGRAICESAVIVQYIEDVARESGGAEAGSLLLPDDPYERAMHRFWTAFIDDKFWPALDAVSLAPTPGARAQAAEDTRAALSLLEEAFKDRSNGRAFFSGGDAAPGLLDLALGCFLPALRACERLHGLSLIDASATATPLLDGWSQRFAAHPAAKRVLPDTEKVVQFTRFLQAQFRVHVS	Marrs, K. A., Alfenito, M. R., Lloyd, A. M., & Walbot, V. (1995). A glutathione S-transferase involved in vacuolar transfer encoded by the maize gene Bronze-2. Nature, 375(6530), 397–400. https://doi.org/10.1038/375397a0
Lilium spp.	LhGST	MK426728	MTQMKTVKIYGVPMAVCPQRVMLCLVEKAVPFEIIYVDLDKMEQKEPKYMAKQPFGQVPYIEDGDFGLYESRAIIRYYAAKYTDQGPDLLGGTLEERARVDQWLDIEAMNYNPVVFPIVLNLFIIPKMGGVGNRAEAESFVEKLGKVLDVLNEQLAKTKYLAGDKYTLADITFIPATQYLVEFCGMAHLIDERKHVKVWWDDITGRPAWKTVLSIAEVKGLSYLPSA	Cao, Y., Xu, L., Xu, H., Yang, P., He, G., Tang, Y., Qi, X., Song, M., & Ming, J. (2021). LhGST is an anthocyanin-related glutathione S-transferase gene in Asiatic hybrid lilies (Lilium spp.). Plant cell reports, 40(1), 85–95. https://doi.org/10.1007/s00299-020-02615-y
Arabidopsis thaliana	AtGSTF12	NM_121728.4	MVVKLYGQVTAACPQRVLLCFLEKGIEFEIIHIDLDTFEQKKPEHLLRQPFGQVPAIEDGDFKLFESRAIARYYATKFADQGTNLLGKSLEHRAIVDQWADVETYYFNVLAQPLVINLIIKPRLGEKCDVVLVEDLKVKLGVVLDIYNNRLSSNRFLAGEEFTMADLTHMPAMGYLMSITDINQMVKARGSFNRWWEEISDRPSWKKLMVLAGH	Duan, S., Wang, J., Gao, C., Jin, C., Li, D., Peng, D., Du, G., Li, Y., & Chen, M. (2018). Functional characterization of a heterologously expressed Brassica napus WRKY41-1 transcription factor in regulating anthocyanin biosynthesis in Arabidopsis thaliana. Plant science : an international journal of experimental plant biology, 268, 47–53. https://doi.org/10.1016/j.plantsci.2017.12.010
Vitis vinífera	VviGST4	NM_001280940.1	MVMKVYGPVRAACPQRVLACLVEKGVEFEVVHVDLDSGEQKRPDFLLRQPFGQVPVVEDGDFRLFESRAIVRYIAAKYAEQGPDLLGKSLEEKAVVDQWLEVEAHNFNELVYTLVMQLVILPRMGERGDLALAHTCEQKLEKVFDVYEQRLSKSRYLAGDSFTLADLSHLPAIRYLVKEAGMAHLVTERKSVSAWWEDISNRAAWKKVMELAA	Pérez-Díaz, R., Madrid-Espinoza, J., Salinas-Cornejo, J., González-Villanueva, E., & Ruiz-Lara, S. (2016). Differential Roles for VviGST1, VviGST3, and VviGST4 in Proanthocyanidin and Anthocyanin Transport in Vitis vinífera. Frontiers in plant science, 7, 1166. https://doi.org/10.3389/fpls.2016.01166
Malus domestica	MdGSTF6	AEN84869	MVVKVYGPVMAACPQRVMVCLLEKGVNFEIVDVDLEAGEHKRPEFLTRQPFGQVPVVEDGDFRLFESRAIIRYYAAKYAGRGPNLLGTTLEEKAVVDQWLEVEGHNFNDLVYTLVLQLLVLPRMGQRGDAALINACEEKLEKVFDVYEERLSKSKYLAGETFTLADLSHLPGIRYLIDEAKLGHLVTGRKKVNAWWEDISNRPSWKKLMQLASDY	Jiang, S., Chen, M., He, N., Chen, X., Wang, N., Sun, Q., Zhang, T., Xu, H., Fang, H., Wang, Y., Zhang, Z., Wu, S., & Chen, X. (2019). MdGSTF6, activated by MdMYB1, plays an essential role in anthocyanin accumulation in apple. Horticulture research, 6, 40. https://doi.org/10.1038/s41438-019-0118-6
Fragaria vesca	FvRAP	-	MQFSSHEDEDEDEGNRLLNDFLCSDTTYYRPVFLYSSQMVLKVYGPVRAACPQRVMVCLLELGVEFEIVPVDLQAGEQKQPHILARQPFGQVPAIEDGDFKLFESRAIVRYYAAKYAERGPNLLGTTLEEKALVDQWLEVESHNFNDLVFTVVLQLVILPSMGQPGDLALVRSCEEKLKKVFDVYEERLSKSTYLAGNYFSLADLSHLPAIRFLVDEFKMGHLITERKNVNAWWKDISNRPAWKKLMKLAQY	Lin, Y., Zhang, L., Zhang, J., Zhang, Y., Wang, Y., Chen, Q., Luo, Y., Zhang, Y., Li, M., Wang, X., & Tang, H. (2020). Identification of Anthocyanins-Related Glutathione S-Transferase (GST) Genes in the Genome of Cultivated Strawberry (Fragaria × ananassa). International journal of molecular sciences, 21(22), 8708. https://doi.org/10.3390/ijms21228708
Litchi chinensiss	LcGST4	KT946768.1	MVVKVYGPVTAGCPQRVMTCLLEKDVEFEIIHVNIDNGEHKRPEFLLRQPFGQVPVIEDDDFKLFESRAILRYYAAKYADRGPNLLGTTLEERARVDQWLEVEAHNFNDLIYTMVLQLIVIPSMGQPGDLTLVHSCEQKLEAVFDVYEKQLSKSKYLAGDWFSLADLSHMPALRFLMEDAKLVHLVKERKHVNAWWEEISGRLSWKKLMKLAYY	Hu, B., Zhao, J., Lai, B., Qin, Y., Wang, H., & Hu, G. (2016). LcGST4 is an anthocyanin-related glutathione S-transferase gene in Litchi chinensis Sonn. Plant cell reports, 35(4), 831–843. https://doi.org/10.1007/s00299-015-1924-4
Paeonia suffruticosa	PsGSTF3	-	MVVKVYGSAKAACPQRVMVCLLEKEVEFEIIHVDLESGEHKKPDFLARQPFGQVPAIEDGDLKLFESRAIIRYYAAKFDNRGSNLLGTTLEERALMDQWLEVEAHNFNDLVYTIVLQIVILPRMGQGTDLALVRTCEEKLEKVLDVYEQRLSKSSYLAGDDFTLADLSHLPGLRYLINEAGKGYLVTVRKNVNAWWENISNRPSWKKLMNLVN	Han, L., Zhou, L., Zou, H., Yuan, M., & Wang, Y. (2022). PsGSTF3, an Anthocyanin-Related Glutathione S-Transferase Gene, Is Essential for Petal Coloration in Tree Peony. International journal of molecular sciences, 23(3), 1423. https://doi.org/10.3390/ijms23031423
Camellia sinensis	CsGSTa	MK431867.1	MVVKVYGPVRAACPQRVLACLVEMGVEFELIHVDLDSGEHKKPDFLLRQPFGQVPVIEDGDFRLFESRAIIRYYAAKNADYGPNLLGTTLEEKALVDQWLEIEAHNFNDLVYNMVLQLVVLPRMGEQSDLALVHSCEDKLEKVLDIYEQRLSKSNYLAGDSFTLADLSHLPAIRYLLNEAGLGHLVRNRKNVNSWWMDISSRPAWKKVMNLMD	Liu, Y., Jiang, H., Zhao, Y., Li, X., Dai, X., Zhuang, J., Zhu, M., Jiang, X., Wang, P., Gao, L., & Xia, T. (2019). Three Camellia sinensis glutathione S-transferases are involved in the storage of anthocyanins, flavonols, and proanthocyanidins. Planta, 250(4), 1163–1175. https://doi.org/10.1007/s00425-019-03206-2
Actinidia chinensis	AcGST1	MK238757.1	MGVDFELVHVDLDEGEHKKPEFLIRQPFGQVPAIEDGDFKLFESRAIIRYYAAKYADYGPNLLGTTLEERALVDQWLEVEAHNFNDLVYNLVLQLVVLPRMGERSDLALVHNCENKLEKVLDIYEERLSKSNYLAGNSFTLADLSHLPAIRYLMNEAGLGHMVRNRNSVNSWWMDISSRLAWKKVMKLMD	Zhang, X., Zhang, K., Guo, Y., Lv, X., Wu, M., Deng, H., Xie, Y., Li, M., Wang, J., Lin, L., Lv, X., Xia, H., & Liang, D. (2023). Methylation of AcGST1 Is Associated with Anthocyanin Accumulation in the Kiwifruit Outer Pericarp. Journal of agricultural and food chemistry, 71(48), 18865–18876. https://doi.org/10.1021/acs.jafc.3c03029
Cyclamen persicum	CkmGST3	AB682678.1	MVVKVYGPATAGCPQRVIACLFELDVDFEIIHVDLESGEHKKPDFLLRQPFGQVPAIEDGDFRLFESRAIMRYYAAKYSEKNPDLQGSTLEEKALVDQWLEVESHNFNDLVYTLVLHLMVFPQMGKRSDMQLVQECESKLEKVFDIYEERLSKSNYLAGKLFTLADLSHLPSITFLMGEGGLGHMVRNRKNVNSWWMDISSRPSWKKVRKLMD	Kitamura, S., Akita, Y., Ishizaka, H., Narumi, I., & Tanaka, A. (2012). Molecular characterization of an anthocyanin-related glutathione S-transferase gene in cyclamen. Journal of plant physiology, 169(6), 636–642. https://doi.org/10.1016/j.jplph.2011.12.011
Perilla frutescens	PfGST1	AB362191.1	MVVKVYGATYAACSQRVLSCLIELGFEFELIPVDLQSGEHKKPQFLLRQPFGQVPAIEDGDFKLFESRAIIRYYAAKSGSEGGVNLLGDTLEERGVVEQWVEVEVNNYNPLIYTMVLQLLVLPQMGQVGDMELVRDCKGKLEKVLDVYEERLSKSKYLGGERFTIADLTHLPNTRFLMEEGGMEDLIKRRKNVYNWWIHISSRPSWRKVMDLPK	Yamazaki, M., Shibata, M., Nishiyama, Y., Springob, K., Kitayama, M., Shimada, N., Aoki, T., Ayabe, S., & Saito, K. (2008). Differential gene expression profiles of red and green forms of Perilla frutescens leading to comprehensive identification of anthocyanin biosynthetic genes. The FEBS journal, 275(13), 3494–3502. https://doi.org/10.1111/j.1742-4658.2008.06496.x
Dianthus caryophyllu	DcGSTF2	AB688111.1	MGVIKVYGAKKAACPQRVIACLIELGIDYDVIFVDLESGHHKQPDFLALQPFGQVPVIEDGDFRLYESRAIIRYLATKYSPKNSLNNNLLGTNVEEKAFVDQWLEVEAHHFNQQVYNIVLELIVFPKMGKQTDISYVHSLEKKLANVLDVYEERLSKSKYLAGDFFTLADLSHLPGLRYLTTEAKMPHLVEDLKCVNAWWTDISSRPAWKKVLSLDN	Momose, M., Itoh, Y., Umemoto, N., Nakayama, M., & Ozeki, Y. (2013). Reverted glutathione S-transferase-like genes that influence flower color intensity of carnation (Dianthus caryophyllus L.) originated from excision of a transposable element. Breeding science, 63(4), 435–440. https://doi.org/10.1270/jsbbs.63.435
Ipomoea batatas	IbGSTF4	MG873448	MVVKVFGSAAAACPQRVMACLFELGVDFELIHIDFKSLEHKTPEFLRRQPFGQVPAIEDGDFKLFESRAIIRYYATKYAEKGKNLMGKTLEERAVVDQWLEVESNNYNDLVQNIVLQIFVFPSMGQPSDMSVVKKCAEKLGKVLDVYEERLSKSKYLAGDFFSLADLSHIPSLRFLTNECGFGHLVSERKCLNAWYSDISGRPAWNKVLDLMNHKN	Kou, M., Liu, Y. J., Li, Z. Y., Zhang, Y. G., Tang, W., Yan, H., Wang, X., Chen, X. G., Su, Z. X., Arisha, M. H., Li, Q., & Ma, D. F. (2019). A novel glutathione S-transferase gene from sweetpotato, IbGSTF4, is involved in anthocyanin sequestration. Plant physiology and biochemistry : PPB, 135, 395–403. https://doi.org/10.1016/j.plaphy.2018.12.028
Petunia hybrida	PhAN9	Y07721.1	MVVKVHGSAMAACPQRVMVCLIELGVDFELIHVDLDSLEQKKPEFLVLQPFGQVPVIEDGDFRLFESRAIIRYYAAKYEVKGSKLTGTTLEEKALVDQWLEVESNNYNDLVYNMVLQLLVFPKMGQTSDLTLVTKCANKLENVFDIYEQRLSKSKYLAGEFFSLADLSHLPSLRFLMNEGGFSHLVTKRKCLHEWYLDISSRDSWKKVLDLMMKKISEIEAVSIPAKEEAKV	Sakuta, M., Tanaka, A., Iwase, K., Miyasaka, M., Ichiki, S., Hatai, M., Inoue, Y. T., Yamagami, A., Nakano, T., Yoshida, K., & Shimada, S. (2021). Anthocyanin synthesis potential in betalain-producing Caryophyllales plants. Journal of plant research, 134(6), 1335–1349. https://doi.org/10.1007/s10265-021-01341-0
